# Supplementary material for: Hardware-in-Loop Comparison of Physiological Closed-Loop Controllers for the Autonomous Management of Hypotension
Source: Bioengineering (Basel). 2022 Aug 27;9(9):420. doi: 10.3390/bioengineering9090420 (PMC9495383; doi:10.3390/bioengineering9090420)
Supplement: Supplementary file 1 [file bioengineering-09-00420-s001.zip]

Archive with 1 entries (1 files):
- bioengineering-1829468-supplementary.pdf
